# Supplementary material for: The Effects of Artificial Intelligence Assistance on the Radiologists’ Assessment of Lung Nodules on CT Scans: A Systematic Review
Source: J Clin Med. 2023 May 18;12(10):3536. doi: 10.3390/jcm12103536 (PMC10219568; doi:10.3390/jcm12103536)
Supplement: Supplementary file 1 [file jcm-12-03536-s001.zip]

Archive with 1 entries (1 files):
- jcm-2315681-supplementary.pdf
